# Supplementary material for: LRG1 Alters Pericyte Phenotype and Compromises Vascular Maturation
Source: Cells. 2025 Apr 14;14(8):593. doi: 10.3390/cells14080593 (PMC12026257; doi:10.3390/cells14080593)
Supplement: Supplementary file 1 [file cells-14-00593-s001.zip]

Archive with 1 entries (1 files):
- cells-3495049-supplementary.pdf
